# Supplementary material for: Temporal Dynamics of Diffusion Metrics in Early Multiple Sclerosis and Clinically Isolated Syndrome: A 2-Year Follow-Up Tract-Based Spatial Statistics Study
Source: Front Neurol. 2019 Nov 5;10:1165. doi: 10.3389/fneur.2019.01165 (PMC6848258; doi:10.3389/fneur.2019.01165)
Supplement: Supplementary file 2 [file Data_Sheet_2.xlsx]

## Sheet: FA correlations with EDSS
Correlations between FA-changes (All Patients versus HC) at baseline & EDSS at basline, follow-up 1 and 2			Genu of corpus callosum	Fornix (column and body)	Medial lemniscus R	Inferior cerebellar peduncle L	Cerebral peduncle R	Cerebral peduncle L	Anterior limb of IC R	Anterior limb of IC L	Posterior limb of IC L	Retrolenticular part of IC R	Anterior corona radiata R	Superior corona radiata R	Superior corona radiata L	Posterior thalamic radiation incl. optic radiation R	Posterior thalamic radiation incl. optic radiation L	Sagittal stratum (include inf. long. fasc. and inf. front.-occip.fasc. ) L	External capsule L	Fornix (cres) / R	Superior longitudinal fasciculus R	Superior fronto-occipital fasciculus (ant. IC?) R	Left I-IV	Left V	Right V	Left VI	Right VI
	EDSS_gesamt	Korrelationskoeffizient	-0.0157374	-0.115161	-0.105146	-,274**	-,226*	-,278**	-,267**	-,233*	-0.177877	-0.0763811	-0.0350505	-0.102793	0.02766	-,237*	-,214*	-,252**	-,201*	-,239*	-0.18021	-,225*	-,270**	-0.140856	-,205*	-0.124263	-0.099339
		Sig. (2-seitig)	0.873401	0.242072	0.285749	0.004729	0.0204262	0.00403431	0.00591738	0.0165233	0.0694645	0.438673	0.722612	0.296731	0.779407	0.0151321	0.028242	0.0096359	0.0401032	0.0139198	0.065829	0.0210416	0.0054068	0.151795	0.0359014	0.206599	0.313342
		N	105	105	105	105	105	105	105	105	105	105	105	105	105	105	105	105	105	105	105	105	105	105	105	105	105
	t1_EDSS_gesamt	Korrelationskoeffizient	-0.0951056	-0.139151	-,226*	-0.198374	-,279*	-,292**	-0.0993857	-0.068331	-0.000289629	-0.131878	-0.140084	-0.148258	-0.0217758	-0.0727398	-0.10786	-0.154683	-0.16762	-0.213253	-,228*	-0.189696	-0.177264	-,267*	-,332**	-,337**	-0.165078
		Sig. (2-seitig)	0.392411	0.20962	0.040096	0.0722118	0.0106907	0.00731965	0.371359	0.539346	0.997927	0.23466	0.20655	0.181022	0.845079	0.513429	0.331755	0.16263	0.129856	0.0529057	0.0378574	0.0858625	0.108895	0.0148443	0.00219813	0.0018342	0.135863
		N	83	83	83	83	83	83	83	83	83	83	83	83	83	83	83	83	83	83	83	83	83	83	83	83	83
	t2_EDSS_gesamt	Korrelationskoeffizient	-,390**	-,333*	-0.201569	-0.262476	-,454**	-,391**	-0.0432863	-0.296722	-,343*	-,310*	-,305*	-,365*	-,323*	-0.216968	-0.19092	-0.274504	-0.210762	-0.26194	-0.154452	-0.102815	-0.227694	-0.200573	-,359*	-,437**	-,320*
		Sig. (2-seitig)	0.0096905	0.0292498	0.194914	0.0890537	0.00224976	0.00955157	0.782846	0.0533391	0.0243417	0.0432483	0.0465578	0.0160103	0.0347683	0.162251	0.220059	0.0748473	0.174898	0.0897327	0.322705	0.511775	0.14198	0.197176	0.0179888	0.00338278	0.0362505
		N	43	43	43	43	43	43	43	43	43	43	43	43	43	43	43	43	43	43	43	43	43	43	43	43	43
Correlations between FA-changes (All patients versus HC) at FU1 & EDSS at basline, follow-up 1 and 2			Cerebral peduncle R	Superior corona radiata R	External capsule R	Cingulum (cingulate gyrus) L	Fornix (cres) / R
	EDSS_gesamt	Korrelation nach Pearson	-,225*	-0.178036	-,281*	-,256*	-0.165145
		Signifikanz (2-seitig)	0.0409256	0.107338	0.0102061	0.0196123	0.135701
		N	83	83	83	83	83
	t1_EDSS_gesamt	Korrelation nach Pearson	-,337**	-0.189136	-,337**	-,283**	-,278*
		Signifikanz (2-seitig)	0.00182047	0.0868099	0.00182999	0.00958146	0.0109507
		N	83	83	83	83	83
	t2_EDSS_gesamt	Korrelation nach Pearson	-,360*	-,380*	-,307*	-0.217085	-0.265095
		Signifikanz (2-seitig)	0.0176121	0.0119462	0.0449434	0.162019	0.0857946
		N	43	43	43	43	43
Correlations between FA-changes (All patients versus HC) at FU2 & EDSS at basline, follow-up 1 and 2			Fornix (column and body)	Medial lemniscus R	Medial lemniscus L	Inferior cerebellar peduncle L	Cerebral peduncle R	Cerebral peduncle L	Anterior limb of IC L	Anterior corona radiata L	Superior corona radiata R	Superior corona radiata L	Sagittal stratum (include inf. long. fasc. and inf. front.-occip.fasc. ) L	Cingulum (cingulate gyrus) R	Fornix (cres) / R	Fornix (cres) / L	Superior longitudinal fasciculus L	Superior fronto-occipital fasciculus (ant. IC?) L	Left V	Right V	Left VI	Vermis VI
	EDSS_gesamt	Korrelationskoeffizient	-0.0510787	-,319*	-0.193725	-0.0797326	-0.0727249	0.0193881	-0.0475748	-0.00482756	-0.152302	-0.0782532	-0.221912	-0.118587	-0.106284	-0.0396327	-0.101457	0.0161957	-0.116173	-0.0235928	-0.112591	-0.156896
		Sig. (2-seitig)	0.744963	0.0369665	0.213227	0.611281	0.643041	0.901789	0.76193	0.97549	0.329568	0.61793	0.15266	0.448817	0.497556	0.800786	0.517396	0.9179	0.458168	0.88063	0.472237	0.315014
		N	43	43	43	43	43	43	43	43	43	43	43	43	43	43	43	43	43	43	43	43
	t1_EDSS_gesamt	Korrelationskoeffizient	-0.207974	-0.271521	-,325*	-0.176778	-,306*	-0.278531	-0.204507	-0.235395	-0.133873	-,301*	-0.236705	-0.243021	-0.139959	-0.207203	-0.293474	-0.203198	-,359*	-0.278993	-,410**	-0.29255
		Sig. (2-seitig)	0.180807	0.0781923	0.033521	0.256791	0.0458403	0.0705124	0.188348	0.128625	0.392075	0.0495719	0.126451	0.11635	0.370711	0.182464	0.0561302	0.191254	0.0181955	0.0700278	0.00638637	0.0569454
		N	43	43	43	43	43	43	43	43	43	43	43	43	43	43	43	43	43	43	43	43
	t2_EDSS_gesamt	Korrelationskoeffizient	-,329*	-,340*	-,325*	-,407**	-,458**	-,465**	-,334*	-,321*	-,371*	-,371*	-,325*	-,332*	-,373*	-,368*	-,347*	-,335*	-,422**	-,409**	-,458**	-,428**
		Sig. (2-seitig)	0.0310715	0.0259069	0.0332923	0.00673874	0.00199369	0.00170149	0.0287015	0.0360155	0.0142623	0.0142192	0.0336453	0.0296468	0.0137518	0.0151263	0.022632	0.027857	0.00486656	0.00651487	0.00198978	0.00419952
		N	43	43	43	43	43	43	43	43	43	43	43	43	43	43	43	43	43	43	43	43
Correlations between FA-changes (patients at baseline versus patients at FU2) & EDSS at baseline, follow-up 1 and 2			Genu of corpus callosum	Body of corpus callosum	Anterior corona radiata R	Anterior corona radiata L	Superior corona radiata L	Cingulum (cingulate gyrus) L
	EDSS_gesamt	Korrelationskoeffizient	-0.153828	0.00311392	0.0568875	-0.189949	-0.199096	0.0329687
		Sig. (2-seitig)	0.157333	0.977299	0.602886	0.0798208	0.066096	0.76315
		N	86	86	86	86	86	86
	t1_EDSS_gesamt	Korrelationskoeffizient	-,313**	-,262*	-0.184616	-,341**	-,297**	-,215*
		Sig. (2-seitig)	0.00338711	0.0149246	0.0888177	0.00132963	0.00543462	0.0464165
		N	86	86	86	86	86	86
	t2_EDSS_gesamt	Korrelationskoeffizient	-,272*	-0.204707	-,275*	-,290**	-0.16524	-0.209417
		Sig. (2-seitig)	0.0113665	0.0586688	0.0104735	0.006825	0.128405	0.0529713
		N	86	86	86	86	86	86

## Sheet: RD correlations with EDSS
Correlations between RD-changes (All patients versus HC) at FU1 & EDSS at baseline, follow-up 1 and 2			Posterior thalamic radiation incl. optic radiation L
	EDSS_gesamt	Korrelationskoeffizient	,240*
		Sig. (2-seitig)	0.0286983
		N	83
	t1_EDSS_gesamt	Korrelationskoeffizient	0.0917695
		Sig. (2-seitig)	0.409301
		N	83
	t2_EDSS_gesamt	Korrelationskoeffizient	0.0145565
		Sig. (2-seitig)	0.926185
		N	43
Correlations between RD-changes (All patients versus HC) at FU2 & EDSS at baseline, follow-up 1 and 2			Fornix (column and body)	Anterior corona radiata L	Superior corona radiata R	Superior corona radiata L	Cingulum (cingulate gyrus) L	Fornix (cres) / R	Fornix (cres) / L	Superior longitudinal fasciculus L	Superior fronto-occipital fasciculus (ant. IC?) L	Left I-IV	Left VI
	EDSS_gesamt	Korrelationskoeffizient	0.0688317	-0.00825357	0.120066	0.0784868	0.049755	0.0849495	0.081212	0.0742043	0.026863	0.0433702	0.0729584
		Sig. (2-seitig)	0.660966	0.958108	0.443137	0.616878	0.751359	0.588082	0.604663	0.636281	0.864229	0.782435	0.641972
		N	43	43	43	43	43	43	43	43	43	43	43
	t1_EDSS_gesamt	Korrelationskoeffizient	0.24487	0.206125	0.100521	,310*	,337*	0.124245	0.268979	0.284154	0.237783	0.186252	,342*
		Sig. (2-seitig)	0.113512	0.184802	0.521288	0.0428805	0.0270083	0.42731	0.0811339	0.0647929	0.124681	0.231757	0.0248545
		N	43	43	43	43	43	43	43	43	43	43	43
	t2_EDSS_gesamt	Korrelationskoeffizient	,305*	,312*	,364*	,394**	,307*	,330*	,414**	,370*	,341*	,303*	,342*
		Sig. (2-seitig)	0.0469637	0.0413772	0.0163954	0.0088823	0.0453005	0.030495	0.00572186	0.0145236	0.0251664	0.0484965	0.0247168
		N	43	43	43	43	43	43	43	43	43	43	43
Correlations between RD-changes (patients at baseline versus patients at FU2) & EDSS at baseline, follow-up 1 and 2			Genu of corpus callosum	Body of corpus callosum	Anterior limb of IC L	Anterior corona radiata R	Anterior corona radiata L	External capsule L	Cingulum (cingulate gyrus) L	Superior longitudinal fasciculus R	Superior longitudinal fasciculus L	Superior fronto-occipital fasciculus (ant. IC?) L
	EDSS_gesamt	Korrelationskoeffizient	0.092211	-0.0112296	-0.0653729	0.0187419	0.0055856	0.019209	-0.0621617	0.161165	0.172414	0.000603323
		Sig. (2-seitig)	0.398436	0.918266	0.549832	0.864006	0.959293	0.86065	0.569642	0.138228	0.112418	0.995601
		N	86	86	86	86	86	86	86	86	86	86
	t1_EDSS_gesamt	Korrelationskoeffizient	,326**	,237*	0.0899496	0.160184	0.165248	0.0738927	,218*	0.061359	,250*	0.104851
		Sig. (2-seitig)	0.00218005	0.0282223	0.410154	0.140675	0.128387	0.498945	0.0438542	0.574646	0.0203616	0.336666
		N	86	86	86	86	86	86	86	86	86	86
	t2_EDSS_gesamt	Korrelationskoeffizient	,342**	0.178472	,234*	,245*	,242*	,218*	0.182398	0.0791443	,331**	,214*
		Sig. (2-seitig)	0.00128217	0.100157	0.030216	0.0230385	0.0249484	0.0439912	0.0927888	0.46885	0.00187814	0.0480015
		N	86	86	86	86	86	86	86	86	86	86
